# Supplementary material for: Amantadine inhibits known and novel ion channels encoded by SARS-CoV-2 in vitro
Source: Commun Biol. 2021 Dec 1;4:1347. doi: 10.1038/s42003-021-02866-9 (PMC8636635; doi:10.1038/s42003-021-02866-9)
Supplement: Supplementary file 4 — Supplementary Data 1 [file 42003_2021_2866_MOESM4_ESM.xlsx]

## Sheet: Figure 5
	mV	3a							3a + amant							Prot10												Prot10 + Amantadine												Orf7
	-130	-575.269	-423.136	-141.093	-697.226	-258.959	-798.352	-1100.02	-632.796	-236.956	-155.202	-688.162	-258.441	-620.799	-313.117	-715.207	-747.343	-1313.48	-703.049	-734.638	-1291.15	-515.192	-539.097	-634.965	-555.975	-495.373		-144.158	-266.054	-835.898	-250.285	-261.531	-459.649	-183.408	-191.919	-226.047	-197.927	-176.353		-979.126	-452.557	-501.106	-931.953	-544.283	-609.11	-550.582	-1377.1	-598.023
	-115	-488.504	-367.271	-122.465	-592.066	-224.77	-692.949	-954.784	-537.354	-205.672	-134.712	-584.37	-224.32	-538.837	-271.777	-595.65	-622.414	-1093.91	-585.524	-611.833	-1075.32	-402.133	-420.793	-528.934	-463.135	-412.652		-110.385	-221.579	-696.167	-208.447	-217.813	-382.812	-143.159	-149.802	-188.301	-164.876	-146.904		-815.625	-325.707	-417.428	-670.732	-453.396	-438.38	-458.643	-991.107	-498.161
	-100	-416.805	-317.043	-105.717	-505.168	-194.03	-598.18	-824.207	-458.486	-177.544	-116.288	-498.601	-193.642	-465.145	-234.609	-487.486	-509.39	-895.269	-479.199	-500.731	-880.049	-319.867	-334.709	-427.828	-374.606	-333.774		-88.0771	-181.343	-569.75	-170.595	-178.26	-313.298	-113.873	-119.157	-152.307	-133.36	-118.823		-659.718	-193.764	-337.636	-399.019	-366.728	-260.793	-370.972	-589.61	-402.937
	-85	-340.894	-262.171	-87.4198	-413.164	-160.449	-494.651	-681.558	-374.984	-146.816	-96.1618	-407.793	-160.128	-384.641	-194.004	-385.737	-403.069	-708.407	-379.18	-396.217	-696.364	-257.755	-269.715	-339.5	-297.266	-264.864		-79.0295	-143.493	-450.831	-134.988	-141.053	-247.905	-91.7607	-96.0186	-120.862	-105.827	-94.2915		-523.514	-124.148	-267.929	-255.658	-291.015	-167.094	-294.383	-377.773	-319.748
	-70	-271.972	-213.977	-71.3498	-329.631	-130.954	-403.721	-556.27	-299.17	-119.827	-78.4848	-325.345	-130.692	-313.934	-158.341	-289.421	-302.426	-531.522	-284.501	-297.284	-522.487	-203.685	-213.136	-253.227	-221.726	-197.557		-59.7736	-107.664	-338.261	-101.282	-105.833	-186.005	-72.5118	-75.8765	-90.1489	-78.9344	-70.3304		-390.481	-72.4832	-199.844	-149.265	-217.063	-97.5575	-219.576	-220.561	-238.495
	-55	-198.67	-154.701	-51.5845	-240.789	-94.6771	-291.882	-402.172	-218.537	-86.6327	-56.7429	-237.658	-94.4878	-226.968	-114.477	-190.58	-199.143	-350.001	-187.34	-195.758	-344.051	-146.707	-153.514	-164.5	-144.037	-128.336		-47.004	-70.8951	-222.74	-66.6932	-69.6898	-122.482	-52.2276	-54.6511	-58.5621	-51.277	-45.6878		-253.662	-37.023	-129.822	-76.2418	-141.008	-49.8304	-142.64	-112.659	-154.93
	-40	-122.556	-100.655	-33.5631	-148.538	-61.6009	-189.911	-261.67	-134.812	-56.3669	-36.9194	-146.607	-61.4777	-147.675	-74.4839	-89.5491	-93.5728	-164.457	-88.0268	-91.982	-161.661	-103.563	-108.369	-90.6687	-79.3895	-70.7359		-20.8068	-33.3119	-104.661	-31.3375	-32.7456	-57.5514	-36.8685	-38.5793	-32.2781	-28.2627	-25.182		-139.813	0.0768061	-71.5545	0.158167	-77.72	0.103376	-78.6194	0.233715	-85.3937
	-25	-46.7647	-36.2092	-12.0738	-56.6788	-22.16	-68.3177	-94.1319	-51.4412	-20.2771	-13.2812	-55.942	-22.1157	-53.1238	-26.7945	12.1283	12.6732	22.2736	11.9221	12.4578	21.8949	-47.8537	-50.0742	-3.01558	-2.64044	-2.35263		5.1511	4.51166	14.1749	4.24426	4.43496	7.79458	-17.0359	-17.8264	-1.07355	-0.94	-0.83754		-4.65008	25.6996	-2.37986	52.9234	-2.58492	34.5899	-2.61483	78.2023	-2.84014
	-10	40.0249	27.8658	9.29172	48.5102	17.0538	52.5757	72.4418	44.0274	15.6048	10.2209	47.8796	17.0197	40.8829	20.6204	103.693	108.352	190.432	101.93	106.51	187.195	-2.10131	-2.19882	74.7278	65.4317	58.2996		46.6789	38.5733	121.191	36.2871	37.9176	66.6414	-0.74807	-0.78278	26.6031	23.2937	20.7546		115.232	59.0176	58.9742	121.535	64.0557	79.4337	64.797	179.587	70.3802
	5	125.259	101.958	33.9974	151.814	62.3981	192.369	265.056	137.785	57.0963	37.3971	149.84	62.2733	149.586	75.4477	199.41	208.37	366.217	196.02	204.828	359.992	51.466	53.8541	174.039	152.389	135.778		89.9062	74.1799	233.061	69.7833	72.9188	128.157	18.3219	19.1721	61.958	54.2504	48.3371		268.372	91.7133	137.35	188.866	149.184	123.44	150.911	279.078	163.914
	20	224.052	185.66	61.9074	271.551	113.624	350.293	482.654	246.457	103.969	68.0982	268.021	113.396	272.388	137.386	280.013	292.594	514.244	275.252	287.62	505.501	97.9006	102.443	269.961	236.378	210.612		203.456	104.164	327.265	97.9899	102.393	179.958	34.8526	36.4698	96.106	84.1504	74.9779		416.284	126.647	213.049	260.805	231.407	170.458	234.085	385.379	254.255
	30	324.341	269.792	89.9612	393.101	165.113	509.031	701.372	356.775	151.084	98.9573	387.991	164.783	395.822	199.644	373.744	390.537	686.38	367.39	383.898	674.712	148.56	155.453	385.563	337.599	300.801		405.889	139.031	436.813	130.791	136.667	240.197	52.8873	55.3413	137.261	120.185	107.085		594.545	173.632	304.282	357.562	330.5	233.697	334.325	528.351	363.132
	50	435.497	372.81	124.312	527.822	228.16	703.399	969.184	479.047	208.774	136.743	520.96	227.703	546.963	275.876	573.891	599.677	1053.95	564.135	589.483	1036.03	199.53	208.789	498.988	436.914	389.29		622.803	213.485	670.735	200.832	209.856	368.828	71.0327	74.3288	177.64	155.541	138.587		769.448	240.268	393.795	494.786	427.726	323.385	432.676	731.121	469.957

## Sheet: Figure 4
		mV	Prot7b									VEH									Prot10												Prot3a
		-130	-979.126	-452.557	-501.106	-931.953	-544.283	-609.11	-550.582	-1377.1	-598.023	-150.279	-291.952	-234.707	-606.593	-165.117	-392.948	-257.881	-256.636	-181.419	-715.207	-747.343	-1313.48	-703.049	-734.638	-1291.15	-515.192	-539.097	-634.965	-555.975	-495.373		-575.269	-423.136	-926.914	-565.752	-416.136	-588.183	-556.392	-409.251	-578.452
		-115	-815.625	-325.707	-417.428	-670.732	-453.396	-438.38	-458.643	-991.107	-498.161	-122.763	-268.346	-204.061	-557.547	-134.884	-361.175	-224.209	-224.862	-148.202	-595.65	-622.414	-1093.91	-585.524	-611.833	-1075.32	-402.133	-420.793	-528.934	-463.135	-412.652		-488.504	-367.271	-804.537	-480.422	-361.195	-510.527	-472.474	-355.219	-502.081
		-100	-659.718	-193.764	-337.636	-399.019	-366.728	-260.793	-370.972	-589.61	-402.937	-105.772	-214.884	-162.879	-446.468	-116.215	-289.219	-178.961	-183.405	-127.69	-487.486	-509.39	-895.269	-479.199	-500.731	-880.049	-319.867	-334.709	-427.828	-374.606	-333.774		-416.805	-317.043	-694.508	-409.91	-311.798	-440.707	-403.128	-306.639	-433.416
		-85	-523.514	-124.148	-267.929	-255.658	-291.015	-167.094	-294.383	-377.773	-319.748	-82.681	-180.237	-127.188	-374.481	-90.8445	-242.587	-139.746	-162.148	-99.814	-385.737	-403.069	-708.407	-379.18	-396.217	-696.364	-257.755	-269.715	-339.5	-297.266	-264.864		-340.894	-262.171	-574.306	-335.255	-257.834	-364.432	-329.708	-253.568	-358.402
		-70	-390.481	-72.4832	-199.844	-149.265	-217.063	-97.5575	-219.576	-220.561	-238.495	-70.0466	-141.256	-104.373	-293.49	-76.9626	-190.121	-114.678	-129.08	-84.5615	-289.421	-302.426	-531.522	-284.501	-297.284	-522.487	-203.685	-213.136	-253.227	-221.726	-197.557		-271.972	-213.977	-468.734	-267.473	-210.437	-297.44	-263.048	-206.956	-292.519
		-55	-253.662	-37.023	-129.822	-76.2418	-141.008	-49.8304	-142.64	-112.659	-154.93	-46.5089	-98.7321	-72.9702	-205.137	-51.1009	-132.887	-80.1749	-95.5872	-56.1464	-190.58	-199.143	-350.001	-187.34	-195.758	-344.051	-146.707	-153.514	-164.5	-144.037	-128.336		-198.67	-154.701	-338.885	-195.384	-152.142	-215.043	-192.151	-149.625	-211.485
		-40	-139.813	0.0768061	-71.5545	0.158167	-77.72	0.103376	-78.6194	0.233715	-85.3937	-31.2374	-61.4707	-53.5369	-127.719	-34.3216	-82.7354	-58.8228	-66.5192	-37.7103	-89.5491	-93.5728	-164.457	-88.0268	-91.982	-161.661	-103.563	-108.369	-90.6687	-79.3895	-70.7359		-122.556	-100.655	-220.493	-120.528	-98.9899	-139.916	-118.534	-97.3522	-137.601
		-25	-4.65008	25.6996	-2.37986	52.9234	-2.58492	34.5899	-2.61483	78.2023	-2.84014	-9.19017	-17.7775	-17.5023	-36.9366	-10.0976	-23.9273	-19.2304	-20.9431	-11.0945	12.1283	12.6732	22.2736	11.9221	12.4578	21.8949	-47.8537	-50.0742	-3.01558	-2.64044	-2.35263		-46.7647	-36.2092	-79.3191	-45.991	-35.6101	-50.3327	-45.2301	-35.021	-49.5
		-10	115.232	59.0176	58.9742	121.535	64.0557	79.4337	64.797	179.587	70.3802	11.3896	14.7603	11.2061	30.6677	12.5141	19.8663	12.3126	8.77178	13.7497	103.693	108.352	190.432	101.93	106.51	187.195	-2.10131	-2.19882	74.7278	65.4317	58.2996		40.0249	27.8658	61.0422	39.3627	27.4047	38.7349	38.7115	26.9514	38.0941
		5	268.372	91.7133	137.35	188.866	149.184	123.44	150.911	279.078	163.914	30.0203	53.8331	40.5451	111.85	32.9843	72.4557	44.5484	60.696	36.241	199.41	208.37	366.217	196.02	204.828	359.992	51.466	53.8541	174.039	152.389	135.778		125.259	101.958	223.346	123.186	100.271	141.727	121.148	98.612	139.382
		20	416.284	126.647	213.049	260.805	231.407	170.458	234.085	385.379	254.255	65.4357	78.6435	78.3224	163.399	71.8965	105.849	86.0556	99.1414	78.9952	280.013	292.594	514.244	275.252	287.62	505.501	97.9006	102.443	269.961	236.378	210.612		224.052	185.66	406.702	220.345	182.588	258.077	216.7	179.567	253.807
		35	594.545	173.632	304.282	357.562	330.5	233.697	334.325	528.351	363.132	90.8767	114.529	125.604	237.959	99.8493	154.148	138.006	181.002	109.708	373.744	390.537	686.38	367.39	383.898	674.712	148.56	155.453	385.563	337.599	300.801		324.341	269.792	591.002	318.975	265.329	375.026	313.698	260.939	368.822
		50	769.448	240.268	393.795	494.786	427.726	323.385	432.676	731.121	469.957	142.194	145.485	222.885	302.276	156.234	195.812	244.892	298.295	171.659	573.891	599.677	1053.95	564.135	589.483	1036.03	199.53	208.789	498.988	436.914	389.29		435.497	372.81	816.671	428.292	366.642	518.226	421.206	360.577	509.653
